# Supplementary material for: The social contagion of temporal discounting in small social networks
Source: Cogn Res Princ Implic. 2021 Mar 3;6:13. doi: 10.1186/s41235-020-00249-y (PMC8861223; doi:10.1186/s41235-020-00249-y)
Supplement: Supplementary file 1 — Additional file 1: Supplementary material. [file 41235_2020_249_MOESM1_ESM.zip]

Archive with 11 entries (11 files):
- Experiment Task Script.py
- analysis script.R
- data.csv
- data.sav
- full model.amw
- fullmodel.vb
- indirect effects_full model.SimpleEstimand
- indirect effects_reduced model.SimpleEstimand
- reduced model.amw
- reducedmodel.vb
- README.docx
