# Supplementary material for: The social contagion of temporal discounting in small social networks
Source: Cogn Res Princ Implic. 2021 Mar 3;6:13. doi: 10.1186/s41235-020-00249-y (PMC8861223; doi:10.1186/s41235-020-00249-y)
Supplement: Supplementary file 1 — Additional file 1: Supplementary material. [file 41235_2020_249_MOESM1_ESM.zip › Experiment Task Script.py]

#Psychopy packages to import
from psychopy import gui, misc, visual, event, core
#Python packages to import
import datetime
import pickle

#--------------------------------------------------TASK FUNCTIONS

#Function that logs information about each trial of the task
#Information that is logged: start of the trial time, trial number,
#Reward magnitude, sooner reward delay, later reward delay,
#Trial type, the participant's response, and response time

def log(file, trial):
    file.write('time:\t'+str(trial['time']))
    file.write('\t')
    file.write('trial:\t' +str(trial['trial']))
    file.write('\t')
    file.write('reward:\t'+str(trial['reward']))
    file.write('\t')
    file.write('delaySooner:\t'+str(trial['delaySooner']))
    file.write('\t')
    file.write('delayLater:\t'+str(trial['delayLater']))
    file.write('\t')
    file.write('trial type:\t'+str(trial['type']))
    file.write('\t')
    file.write('response:\t'+str(trial['response']))
    file.write('\t')
    file.write('rt:\t'+str(trial['rt']))
    file.write('\n')
    file.flush()

#Function that handles the presentation of trail reward information
#Based on the trial type, present the reward and delay information to the screen

def drawtrial(trialType,rewardMag,delay1,delay2):
    if trialType == 'defer_immed':
        #sooner reward on the left side of the screen
        message.setPos([-.6,0])
        message.setText('$' +str(rewardMag) +'  today')
        message.draw()
        #later reward on the right side of the screen
        message.setPos([.6,0])
        message.setText('$____  ' + str(delay2) + ' months')
        message.draw()
        
    elif trialType == 'expedite_immed':
        #sooner reward on the left side of the screen
        message.setPos([-.6,0])
        message.setText('$____  today')
        message.draw()
        #later reward on the right side of the screen
        message.setPos([.6,0])
        message.setText('$' +str(rewardMag) + '  ' + str(delay2) + ' months')
        message.draw()
        
    elif trialType == 'defer_nonimmed':
        #sooner reward on the left side of the screen
        message.setPos([-.6,0])
        message.setText('$' +str(rewardMag) + '  '  + str(delay1)+' months')
        message.draw()
        #later reward on the right side of the screen
        message.setPos([.6,0])
        message.setText('$____  ' + str(delay2) + ' months')
        message.draw()
        
    elif trialType == 'expedite_nonimmed':
        #sooner reward on the left side of the screen
        message.setPos([-.6,0])
        message.setText('$____  ' +str(delay1)+' months')
        message.draw()
        #later reward on the right side of the screen
        message.setPos([.6,0])
        message.setText('$' +str(rewardMag) + '  ' + str(delay2) + ' months')
        message.draw()
    
#--------------------------------------------------GET USER INFO

#Create a dialogue box where the experimenter can enter a subject number and phase number

dlg = gui.Dlg(title="Decision-Making")
dlg.addText('')
dlg.addField('Subject Number:', '')
dlg.addText('')
dlg.addField('Phase:','')
dlg.addText('')
dlg.show()

#after the experimenter enters the information and presses the OK button on the dialogue box
#save the subject number (as SN) and phase number (as PHASE)
#create a file name with this information to be used later when creating a log file for the data

if dlg.OK:
    SN = int(dlg.data[0])
    PHASE = int(dlg.data[1])
    fileOut = 'DecisionMakingTask_' + str(SN)+'_'+str(PHASE)
    print(fileOut)
else:
    print('user cancelled')
    core.quit()
    
#--------------------------------------------------INITIALISE TRIAL STRUCTURE

#create a list that will contain all of the trial data
expData = []

#Reward magnitudes and delays used in the trials
rewardMagnitudes = [40,125,275]
rewardDelays = [3,6,12]

#Four trial types.
#Either deferring or expediting a reward
#Sooner reward is either immediate (Immed) or non-immediate (nonImmed)
#3 (rewardMagnitudes) * 3 (rewardDelays) * 4 (trial types) = 36 trials

#Deffering Immed Trials
for reward in rewardMagnitudes:
    for delay in rewardDelays:
        trial = {}
        trial['reward'] = reward
        trial['delaySooner'] = 0
        trial['delayLater'] = delay
        trial['type'] = 'defer_immed'
        trial['rt'] = -77 
        trial['response'] = -77
        expData.append(trial)
        
#Expediting Immed Trials
for reward in rewardMagnitudes:
    for delay in rewardDelays:
        trial = {}
        trial['reward'] = reward
        trial['delaySooner'] = 0
        trial['delayLater'] = delay
        trial['type'] = 'expedite_immed'
        trial['rt'] = -77 
        trial['response'] = -77
        expData.append(trial)
        
#Deffering Nonimmed Trials
for reward in rewardMagnitudes:
    for delayS in rewardDelays:
        for delayL in rewardDelays:
            if delayL > delayS:
                trial = {}
                trial['reward'] = reward
                trial['delaySooner'] = delayS
                trial['delayLater'] = delayL
                trial['type'] = 'defer_nonimmed'
                trial['rt'] = -77 
                trial['response'] = -77
                expData.append(trial)
        
#Expediting Nonimmed Trials
for reward in rewardMagnitudes:
    for delayS in rewardDelays:
        for delayL in rewardDelays:
            if delayL > delayS:
                trial = {}
                trial['reward'] = reward
                trial['delaySooner'] = delayS
                trial['delayLater'] = delayL
                trial['type'] = 'expedite_nonimmed'
                trial['rt'] = -77 
                trial['response'] = -77
                expData.append(trial)

#Shuffle the trial order
expData = misc.shuffleArray(expData)

#--------------------------------------------------OUTPUT FILE

#Create a tab delimited output file. Record the start time of the experiment.
logFile=open(fileOut+'.dlm', 'a')
logFile.write('\n\nExperiment began at: '+str(datetime.datetime.now()) + '\n\n')
logFile.flush()

#--------------------------------------------------INITIALISE STIMULI

#create a window to draw in
#window is not set to full screen so that the response dialogue box and mouse can come to the front of the screen
#as a result, make the resolution the size of the computer monitor's resolution to mimic full screen mode
resolution = [1280.,1024.]
win=visual.Window(resolution,fullscr=0,bitsMode=None, units='norm', winType='pyglet', color=1., colorSpace='rgb')

#--------------------------------------------------INSTRUCTIONS

# clear the screen
win.flip(clearBuffer=True)
# Wait for any key to begin
message = visual.TextStim(win,pos=(0.0,0.0), text='Experimenter, press any key to begin.', color=-1., colorSpace='rgb')
message.draw()
win.flip()
while not event.getKeys():
    pass
win.flip()
core.wait(2, hogCPUperiod = 2)

#--------------------------------------------------RUN TASK

#Create a timer that will be used to measure RTs
timer = core.Clock()
#Create a trial number counter to log trial numbers
trialNumber = 0

#for loop that loops through all 36 trials of the task
for trial in expData:
    #record the start time of the trial
    trial['time'] = datetime.datetime.now()
    #record the trial number
    trialNumber += 1
    trial['trial'] = trialNumber
    
    #present the trial information on the screen and wait 3 seconds before participants can respond
    #trial type, reward magnitude, sooner delay, and later delay are the four trial attributes that
    #are used by the drawtrial() function
    drawtrial(trial['type'],trial['reward'],trial['delaySooner'],trial['delayLater'])
    win.flip()
    core.wait(3, hogCPUperiod=3)
    
    #Timer reset
    timer.reset()
    rt = 0
    done = 0
    #Response Dialogue box opened
    #while loop continues until participants provide a response that meets the below criteria
    while not done:
        dlg2 = gui.Dlg(title="")
        dlg2.addText('')
        dlg2.addField('Answer (in $):', "")
        dlg2.addText('')
        dlg2.show()
        #after participants hit the OK button, ensure that an integer greater than zero was entered as a response
        #and ensure that responses for the later reward are higher than the sooner reward
        if dlg2.OK:
            try:
                answer = int(dlg2.data[0])
                rt = timer.getTime()
                if answer > 0:
                    if 'defer' in trial['type']:
                        done = (answer > trial['reward'])
                    if 'expedite' in trial['type']:
                        done = (answer < trial['reward'])
            except:
                pass
    
    #record rt and response
    trial['rt'] = rt
    trial['response'] = answer
    
# clear the screen
    win.flip(clearBuffer=True)

    #log the trial and wait 2 seconds to start the next trial (ITI)
    log(logFile, trial)
    core.wait(2, hogCPUperiod = 2)
    
#--------------------------------------------------LOG RESULTS

# after the last trial, close the tab delimited log file
logFile.close()

# open and save the experiment data in a pickle file too
f=open(fileOut+'.pkl', 'wb')
pickle.dump(expData, f)
f.close

#--------------------------------------------------FINISH UP

#Let participants know the task is over
message.setPos([0,0])
message.setText('Done with task!\n\nPlease get the experimenter.')
message.draw()
win.flip()
core.wait(5, hogCPUperiod = 5)
#After five seconds, any key press will exit the task screen
while 1:
    if event.getKeys():
        break
core.quit()
win.close()
