# Supplementary material for: The social contagion of temporal discounting in small social networks
Source: Cogn Res Princ Implic. 2021 Mar 3;6:13. doi: 10.1186/s41235-020-00249-y (PMC8861223; doi:10.1186/s41235-020-00249-y)
Supplement: Supplementary file 1 — Additional file 1: Supplementary material. [file 41235_2020_249_MOESM1_ESM.zip › analysis script.R]

#These are the path models included in Figures 1 and 2. 
#The data.csv file needs to be imported with headers included.

library(lavaan)

#This is the full path model included in Figure 1.

fullmodel <- ' 
# direct effects
dyadXY ~ a*indXpre + b*indYpre
indXpost ~ indXpre + c*dyadXY
dyadYZ ~ d*dyadXY + e*indZpre
indYpost ~ indYpre + f*dyadYZ
indZpost ~ indZpre + g*dyadYZ

#residual covariances             
indXpost ~~ indYpost
indXpost ~~ indZpost
indYpost ~~ indZpost
             
#covariances among the exogenous variables             
indXpre ~~ indYpre
indXpre ~~ indZpre
indYpre ~~ indZpre
             
# indirect effecs
ind_bc := b*c
ind_adf := a*d*f
ind_ef := e*f
ind_bdg := b*d*g
ind_adg := a*d*g
'

#Non-bootstrapped model results.
fullmodel_m <- sem(fullmodel, data = data)
summary(fullmodel_m, fit.measures = TRUE, standardized=TRUE)
parameterEstimates(fullmodel_m)

#Bootstrapped model results. It can take awhile for the 10,000 resamples to run.
fullmodel_bootsrapped <- sem(fullmodel, data = data, se = "bootstrap", bootstrap = 10000)
summary(fullmodel_bootsrapped, fit.measures = TRUE, standardized=TRUE)
parameterEstimates(fullmodel_bootsrapped, boot.ci.type = "bca.simple")


#This is the reduced model that solely tests the indirect effect
#from Ind X Pre to Ind Z Post through Dyad YZ (see Figure 2)

reducedmodel <- ' 
# direct effects
dyadYZ ~ path1*indXpre
indZpost ~ path2*dyadYZ
             
# indirect effect
ind_effect := path1*path2
'

#Non-bootstrapped model results.
reducedmodel_m <- sem(reducedmodel, data = data)
summary(reducedmodel_m, fit.measures = TRUE, standardized=TRUE)
parameterEstimates(reducedmodel_m)

#Bootstrapped model results. It can take awhile for the 10,000 resamples to run
reducedmodel_bootsrapped <- sem(reducedmodel, data = data, se = "bootstrap", bootstrap = 10000)
summary(reducedmodel_bootsrapped, fit.measures = TRUE, standardized=TRUE)
parameterEstimates(reducedmodel_bootsrapped, boot.ci.type = "bca.simple")
