# Supplementary material for: The social contagion of temporal discounting in small social networks
Source: Cogn Res Princ Implic. 2021 Mar 3;6:13. doi: 10.1186/s41235-020-00249-y (PMC8861223; doi:10.1186/s41235-020-00249-y)
Supplement: Supplementary file 1 — Additional file 1: Supplementary material. [file 41235_2020_249_MOESM1_ESM.zip › data.csv]

Group	indXpre	indYpre	indZpre	dyadXY	dyadYZ	indXpost	indYpost	indZpost
1	2.399418398	3.085953869	0.876530353	3.065871159	3.141035487	3.044896248	3.203624488	1.102339553
2	2.194113204	2.998428031	3.369310212	2.390398882	2.763355444	2.284959138	2.640664303	3.065504993
3	4.031702718	4.045762151	2.21289027	3.646221806	2.386338279	3.051355923	2.714333858	1.481992883
4	2.72321265	3.675274708	1.32410873	2.811368539	2.251137482	2.590665281	2.456943026	1.798173257
5	0.879134438	3.09902513	2.858246406	3.046564995	3.653275836	3.513122692	4.379788589	3.47132985
6	2.733432967	2.715497546	1.701565165	2.820778513	2.484391661	2.606783699	2.672771528	2.399122097
7	1.336827848	2.698194327	2.512092754	1.500815805	1.713929552	1.689684132	2.280378981	1.864427316
8	2.661722184	2.686824256	0.366381361	2.696930507	0.933043756	2.671275119	2.163695521	0.386386568
9	2.939233342	2.923989378	1.71106535	2.83031005	2.618327594	2.994761006	3.164169268	2.382269842
10	5.265453059	2.778682197	3.309120924	3.157769003	2.874504675	3.570986664	2.857018502	3.135946291
11	0.524303223	2.192617084	1.563556368	2.33624377	2.381428235	0.730974827	2.640352708	2.359601878
12	1.963113371	2.441058477	2.766680685	2.259821908	2.462396575	2.076818385	2.366474881	2.66619193
13	0.854027138	2.452113524	0.84164585	1.510274532	1.499619883	1.103206784	1.729313433	1.11951657
14	5.615624126	2.620734724	2.478263198	2.510413601	2.804077837	2.849857697	2.781553531	2.447707789
15	2.1630696	2.586029527	1.908750726	2.351474393	1.969193745	2.207034882	2.492484887	2.105358087
16	3.079026471	4.845040643	2.495165344	3.434640116	2.162341396	2.956477801	2.724558619	2.008392981
17	2.288556235	3.237138858	1.872023479	2.814231287	2.674225769	2.312463024	2.812767853	1.85032405
18	2.49949696	1.739068561	2.421793178	2.268002479	2.331605362	2.93667046	2.238749341	2.253643648
19	2.427931737	1.354491299	5.196049862	1.601910394	1.827638789	2.083576041	1.534420647	2.870073263
20	2.047553539	5.261136412	2.646578998	2.642465008	2.855587616	2.136269782	3.581072817	2.704472208
21	2.40957121	3.38622255	3.295398671	2.830321743	3.057589865	2.895250064	3.380287004	3.440137122
22	2.794653814	1.211135399	1.658229793	1.67052124	1.518050822	2.23900833	1.41271572	1.503200437
23	2.646567821	1.132659179	3.919584021	1.769200527	1.876091702	2.174973106	1.357585874	2.695485212
24	2.154000584	1.969136031	4.726880305	1.680894972	4.741814656	2.041552093	4.236743853	5.612379457
25	2.055502516	2.013041766	1.360850831	2.138276837	1.806865016	1.696012913	1.697741044	2.01102574
26	3.398055188	2.328623555	2.637847209	2.624056147	2.723723863	2.667604614	2.329697592	3.062775069
27	5.810810815	3.585971385	0.882417577	3.619601994	4.051637	5.19077136	4.406342668	1.106028648
28	1.778770319	1.642575302	2.276980279	1.784332244	2.152314088	2.01595125	2.051108107	2.551476532
29	3.290614463	1.662877683	2.234861475	2.265846068	4.177503158	2.690780446	3.221100779	4.788770521
30	2.225241642	2.574173855	2.580324411	2.694867649	2.781840746	2.033736984	2.722442485	2.41090376
31	3.351698035	2.446976356	2.660115883	2.587534118	2.66109244	2.629474637	2.416869546	2.695145616
32	2.672186977	1.952212972	6.490283653	1.930954065	2.446890832	2.535135152	1.996805689	3.579935673
33	1.343224217	0.302791834	1.078266224	0.498492765	0.529759366	0.737741362	0.445527593	0.684235142
34	1.613771123	2.565716493	2.463328251	2.726771213	2.665040312	1.86262996	2.839130017	2.905439789
35	2.81203012	3.047453855	2.799895774	3.364007911	3.545238934	3.02970336	3.210879351	3.052504897
36	4.883931416	2.906033593	3.421143032	5.828356574	2.80209416	6.288707301	3.123070545	2.937932052
37	1.754039757	2.06332705	1.842563377	1.971411694	2.151350417	1.626389288	2.418328855	2.129865165
38	2.347772747	4.84301896	2.233948814	5.117024216	2.675520492	5.966743765	5.127868477	2.108172551
39	1.312566731	2.372711311	1.705877383	1.54568168	1.798532121	1.29946695	2.107021987	1.526543459
